# Supplementary material for: Safety assessment of Enterococcus lactis based on comparative genomics and phenotypic analysis
Source: Front Microbiol. 2023 May 22;14:1196558. doi: 10.3389/fmicb.2023.1196558 (PMC10239811; doi:10.3389/fmicb.2023.1196558)
Supplement: Supplementary file 1 [file Table_1.XLSX]

## Sheet: Sheet1
Table S1. List of Enterococcus lactis isolates analyzed in this study
Isolate	Origin	Sequencing technology	Genome coverage	Contig N50	Genome size (Mb)	GC%	CDS number	NCBI accession number	Geographic location
Enterococcus lactis IMJ8-4	Rice wine Koji	Illumina	548x	78636	2.65181	38.28	2650	JAIZXD000000000	Hubei，China
Enterococcus lactis IMJ9-5	Rice wine Koji	Illumina	507x	79877	2.65151	38.28	2635	JAIZXE000000000	Hubei，China
Enterococcus lactis IMJ10-2	Rice wine Koji	Illumina	526x	72452	2.69297	38.19	2712	JAIZXF000000000	Hubei，China
Enterococcus lactis IMJ12-4	Rice wine Koji	Illumina	513x	79764	2.69478	38.14	2673	JAIZXG000000000	Hubei，China
Enterococcus lactis 13-1	Rice wine Koji	Illumina	537x	85968	2.79384	38.12	2821	JAIZXH000000000	Hubei，China
Enterococcus lactis 13-3	Rice wine Koji	Illumina	511x	170883	2.76749	38	2800	JAIZXI000000000	Hubei，China
Enterococcus lactis 13-4	Rice wine Koji	Illumina	538x	106311	2.73893	38.19	2745	JAIZXJ000000000	Hubei，China
Enterococcus lactis 2-2	Rice wine Koji	Illumina	510x	98398	2.67537	38.2	2688	JAIZXK000000000	Hubei，China
Enterococcus lactis 2-3	Rice wine Koji	Illumina	540x	98397	2.67504	38.2	2687	JAIZXL000000000	Hubei，China
Enterococcus lactis 5-1	Rice wine Koji	Illumina	528x	163576	2.75838	38.1	2807	JAIZXM000000000	Hubei，China
Enterococcus lactis 5-4	Rice wine Koji	Illumina	511x	84949	2.66956	38.16	2730	JAIZXN000000000	Hubei，China
Enterococcus lactis 6-1	Rice wine Koji	Illumina	578x	78638	2.66231	38.19	2691	JAIZXO000000000	Hubei，China
Enterococcus lactis 6-2	Rice wine Koji	Illumina	553x	80748	2.71442	38.17	2763	JAIZXP000000000	Hubei，China
Enterococcus lactis 6-4	Rice wine Koji	Illumina	591x	79249	2.65125	38.28	2637	JAIZXQ000000000	Hubei，China
Enterococcus lactis 7-1	Rice wine Koji	Illumina	529x	79773	2.65034	38.28	2635	JAIZXR000000000	Hubei，China
Enterococcus lactis 7-4	Rice wine Koji	Illumina	573x	91785	2.66289	38.2	2670	JAIZXS000000000	Hubei，China
Enterococcus lactis 9-1	Rice wine Koji	Illumina	546x	77707	2.7291	38.1	2754	JAIZXT000000000	Hubei，China
Enterococcus lactis 9-2	Rice wine Koji	Illumina	591x	72451	2.69796	38.18	2714	JAIZXU000000000	Hubei，China
Enterococcus lactis 9-3	Rice wine Koji	Illumina	560x	103707	2.67854	38.25	2618	JAIZXV000000000	Hubei，China
Enterococcus lactis 9-4	Rice wine Koji	Illumina	525x	72221	2.6979	38.18	2722	JAIZXW000000000	Hubei，China
Enterococcus lactis 15-3	Rice wine Koji	Illumina	539x	94619	2.612	38.27	2620	JAIZXX000000000	Hubei，China
Enterococcus lactis 15-4	Rice wine Koji	Illumina	511x	100065	2.66994	38.16	2724	JAIZXY000000000	Hubei，China
Enterococcus lactis 16-3	Rice wine Koji	Illumina	486x	147211	2.74803	38.05	2733	JAIZXZ000000000	Hubei，China
Enterococcus lactis 17-3	Rice wine Koji	Illumina	590x	90033	2.66992	38.18	2691	JAIZYA000000000	Hubei，China
Enterococcus lactis 18-1	Rice wine Koji	Illumina	529x	112817	2.6368	38.2	2632	JAIZYB000000000	Hubei，China
Enterococcus lactis 18-3	Rice wine Koji	Illumina	571x	36671	2.66487	38.19	2533	JAIZYC000000000	Hubei，China
Enterococcus lactis 19-3	Rice wine Koji	Illumina	560x	79770	2.67796	38.25	2614	JAIZYD000000000	Hubei，China
Enterococcus lactis 20-2	Rice wine Koji	Illumina	521x	103708	2.67903	38.25	2616	JAIZYE000000000	Hubei，China
Enterococcus lactis 20-3	Rice wine Koji	Illumina	452x	32743	2.77453	38.08	2673	JAIZYF000000000	Hubei，China
Enterococcus lactis XY6-4	Human faeces	Illumina	513x	70995	2.71889	38.21	2688	JAIZWO000000000	Hubei，China
Enterococcus lactis GX1-6	Human faeces	Illumina	523x	61619	2.83023	38.09	2838	JAIZWP000000000	Hubei，China
Enterococcus lactis XY2-5	Human faeces	Illumina	506x	103819	2.73694	38.16	2733	JAIZWQ000000000	Hubei，China
Enterococcus lactis XY6-6	Human faeces	Illumina	534x	64529	2.71884	38.21	2660	JAIZWR000000000	Hubei，China
Enterococcus lactis XY6-7	Human faeces	Illumina	496x	87761	2.62776	38.26	2624	JAIZWS000000000	Hubei，China
Enterococcus lactis XY9-7	Human faeces	Illumina	794x	70421	2.7145	38.12	2688	JAIZWT000000000	Hubei，China
Enterococcus lactis XY10-9	Human faeces	Illumina	496x	73448	2.71417	38.11	2780	JAIZWU000000000	Hubei，China
Enterococcus lactis GX6-3	Human faeces	Illumina	545x	98441	2.74201	38.16	2757	JAIZWV000000000	Hubei，China
Enterococcus lactis NM29-3	Dairy product	Illumina	737x	84583	2.74073	38.23	2767	PGPI00000000	Inner Mongolia, China
Enterococcus lactis XJ28301	Dairy product	Illumina	670x	102295	2.80031	38.18	2800	PGQL00000000	Xinjiang, China
Enterococcus lactis XJ28304	Dairy product	Illumina	673x	111958	2.79996	38.19	2777	PGQM00000000	Xinjiang, China
Enterococcus lactis NM30-4	Dairy product	Illumina	659x	60732	2.75801	38.19	2817	PGPJ00000000	Inner Mongolia, China
Enterococcus lactis XZ37302	Dairy product	Illumina	418x	56274	2.80859	38.21	2824	PGPO00000000	Tibet, China
Enterococcus lactis S10-4	Dairy product	Illumina	396x	148380	2.88242	38.14	2936	PGPQ00000000	Sichuan, China
Enterococcus lactis G67-2	Dairy product	Illumina	398x	167001	2.88299	38.15	2904	PGPR00000000	Gansu, China
Enterococcus lactis Tb32-6	Dairy product	Illumina	427x	72679	2.77116	38.22	2776	PGQJ00000000	Tibet, China
Enterococcus lactis XZ35303	Dairy product	Illumina	440x	66506	2.80897	38.21	2873	PGPM00000000	Tibet, China
Enterococcus lactis XM1-2	Dairy product	Illumina	512x	58238	2.78004	38.33	2942	JAIZWW000000000	Inner Mongolia, China
Enterococcus lactis XM1-3	Dairy product	Illumina	505x	62915	2.78067	38.33	2955	JAIZWX000000000	Inner Mongolia, China
Enterococcus lactis XM1-4	Dairy product	Illumina	571x	64942	2.78082	38.33	2918	JAIZWY000000000	Inner Mongolia, China
Enterococcus lactis XM1-5	Dairy product	Illumina	448x	64942	2.78175	38.33	2922	JAIZWZ000000000	Inner Mongolia, China
Enterococcus lactis XM2-6	Dairy product	Illumina	552x	57970	2.7814	38.33	2947	JAIZXA000000000	Inner Mongolia, China
Enterococcus lactis XM13-10	Dairy product	Illumina	485x	64956	2.78034	38.33	2922	JAIZXB000000000	Inner Mongolia, China
Enterococcus lactis HSK2-14-2	Dairy product	Illumina	636x	112204	2.6703	38.16	2686	JAIZXC000000000	Kazakhstan
Enterococcus lactis BL5-2	Dairy product	Illumina	529x	41369	2.77014	38.13	2850	JAIZYG000000000	Buryats, Russia
Enterococcus lactis BL1-11	Dairy product	Illumina	534x	37600	2.75232	38.15	2742	JAIZYH000000000	Buryats, Russia
Enterococcus lactis BL26-7	Dairy product	Illumina	480x	103792	2.83115	38.17	2888	JAIZYI000000000	Buryats, Russia
Enterococcus lactis BL4-13	Dairy product	Illumina	494x	40014	2.80062	38.1	2749	JAIZYJ000000000	Buryats, Russia
Enterococcus lactis BL25-6	Dairy product	Illumina	605x	87360	2.69384	38.14	2682	JAIZYK000000000	Buryats, Russia
Enterococcus lactis BL2-16	Dairy product	Illumina	514x	100065	2.66451	38.15	2724	JAIZYL000000000	Buryats, Russia
Enterococcus lactis BL3-14	Dairy product	Illumina	476x	41390	2.75588	38.15	2745	JAIZYM000000000	Buryats, Russia
