# Supplementary material for: Safety assessment of Enterococcus lactis based on comparative genomics and phenotypic analysis
Source: Front Microbiol. 2023 May 22;14:1196558. doi: 10.3389/fmicb.2023.1196558 (PMC10239811; doi:10.3389/fmicb.2023.1196558)
Supplement: Supplementary file 2 [file Table_2.XLSX]

## Sheet: Sheet1
Table S2. Antimicrobial susceptibility profile of 60 Enterococcus lactis isolates
Isolate		Gentamicin		Kanamycin		Streptomycin		Tetracycline		Clindamycin		Ampicillin		Vancomycin		Erythromycin		Chloramphenicol		Quinupristin-dalfopristin		Linezolid		Ciprofloxacin		Rifampicin		Neomycin		Trimethoprim
		MIC (mg/L)	Susceptibility	MIC (mg/L)	Susceptibility	MIC (mg/L)	Susceptibility	MIC (mg/L)	Susceptibility	MIC (mg/L)	Susceptibility	MIC (mg/L)	Susceptibility	MIC (mg/L)	Susceptibility	MIC (mg/L)	Susceptibility	MIC (mg/L)	Susceptibility	MIC (mg/L)	Susceptibility	MIC (mg/L)	Susceptibility	MIC (mg/L)	Susceptibility	MIC (mg/L)	Susceptibility	MIC (mg/L)	Susceptibility	MIC (mg/L)	Susceptibility
Enterococcus lactis NM29-3		16	S	>1024	R	64	S	32	R	>16	R	0.5	S	0.5	S	8	R	>64	R	2	I	0.5	S	1	S	32	R	32	R	0.25	S
Enterococcus lactis XJ28301		16	S	512	S	64	S	0.5	S	>16	R	1	S	0.5	S	2	S	>64	R	2	I	1	S	2	I	16	R	8	S	0.5	S
Enterococcus lactis XJ28304		16	S	1024	S	64	S	0.5	S	16	R	0.25	S	0.5	S	4	S	>64	R	2	I	1	S	2	I	16	R	8	S	0.5	S
Enterococcus lactis NM30-4		32	S	512	S	64	S	0.5	S	>16	R	0.25	S	0.5	S	8	R	>64	R	2	I	1	S	2	I	4	R	16	S	0.25	S
Enterococcus lactis XZ37302		8	S	1024	S	64	S	0.5	S	0.25	S	2	S	1	S	2	S	4	S	2	I	2	S	64	R	4	R	32	R	32	R
Enterococcus lactis S10-4		16	S	>1024	R	128	S	0.5	S	16	R	1	S	1	S	8	R	8	S	8	R	2	S	64	R	16	R	64	R	32	R
Enterococcus lactis G67-2		8	S	>1024	R	128	S	0.5	S	16	R	1	S	1	S	>8	R	4	S	>8	R	2	S	64	R	16	R	16	S	64	R
Enterococcus lactis Tb32-6		16	S	>1024	R	64	S	0.5	S	>16	R	2	S	0.5	S	2	S	>64	R	1	S	1	S	1	S	32	R	16	S	0.5	S
Enterococcus lactis XZ35303		8	S	>1024	R	128	S	0.5	S	0.25	S	2	S	1	S	4	S	4	S	2	I	2	S	16	R	0.125	S	32	R	32	R
Enterococcus lactis XY6-4		32	S	>1024	R	128	S	0.5	S	>16	R	1	S	0.5	S	4	S	>64	R	0.5	S	1	S	2	I	16	R	128	R	0.125	S
Enterococcus lactis GX1-6		128	R	>1024	R	128	S	32	R	>16	R	1	S	0.5	S	8	R	>64	R	0.5	S	1	S	1	S	16	R	256	R	0.25	S
Enterococcus lactis XY2-5		16	S	1024	R	128	S	64	R	>16	R	2	S	0.25	S	4	S	>64	R	0.125	S	0.5	S	2	I	0.125	S	128	R	0.25	S
Enterococcus lactis XY6-6		16	S	>1024	R	128	S	0.5	S	>16	R	1	S	0.5	S	4	S	>64	R	0.5	S	1	S	2	I	16	R	128	R	0.125	S
Enterococcus lactis XY6-7		>256	R	>1024	R	256	R	>64	R	>16	R	0.125	S	0.5	S	8	R	>64	R	1	S	1	S	2	I	16	R	>256	R	0.25	S
Enterococcus lactis XY9-7		32	S	>1024	R	128	S	1	S	>16	R	1	S	0.5	S	8	R	>64	R	0.032	S	0.032	S	4	S	0.25	S	128	R	0.5	S
Enterococcus lactis XY10-9		32	S	>1024	R	256	R	>64	R	>16	R	1	S	0.5	S	4	S	>64	R	0.5	S	1	S	1	S	0.25	S	128	R	0.5	S
Enterococcus lactis GX6-3		>256	R	>1024	R	>256	R	>64	R	>16	R	2	S	0.5	S	4	S	>64	R	0.5	S	0.5	S	4	S	8	R	>256	R	16	R
Enterococcus lactis XM1-2		32	S	1024	S	64	S	0.5	S	>16	R	0.25	S	0.5	S	2	S	>64	R	0.5	S	0.25	S	1	S	8	R	32	R	0.25	S
Enterococcus lactis XM1-3		32	S	>1024	R	64	S	>64	R	>16	R	0.5	S	0.5	S	2	S	>64	R	0.5	S	0.25	S	2	I	8	R	64	R	16	R
Enterococcus lactis XM1-4		32	S	>1024	R	128	S	0.5	S	>16	R	0.125	S	0.25	S	2	S	>64	R	0.5	S	0.25	S	1	S	8	R	64	R	0.25	S
Enterococcus lactis XM1-5		32	S	>1024	R	64	S	0.5	S	>16	R	0.25	S	0.5	S	1	S	>64	R	0.5	S	0.5	S	1	S	16	R	64	R	0.25	S
Enterococcus lactis XM2-6		32	S	>1024	R	64	S	>64	R	>16	R	0.25	S	0.5	S	2	S	>64	R	0.5	S	0.25	S	8	R	16	R	32	R	16	R
Enterococcus lactis XM13-10		32	S	>1024	R	64	S	0.5	S	>16	R	0.5	S	1	S	1	S	>64	R	0.5	S	0.5	S	1	S	8	R	64	R	0.25	S
Enterococcus lactis HSK2-14-2		8	S	128	S	32	S	0.5	S	>16	R	0.5	S	0.5	S	>8	R	>64	R	4	R	0.5	S	1	S	16	R	8	S	0.5	S
Enterococcus lactis IMJ8-4		16	S	1024	S	128	S	0.5	S	>16	R	0.25	S	0.5	S	8	R	>64	R	0.5	S	0.5	S	2	I	0.125	S	64	R	0.25	S
Enterococcus lactis IMJ9-5		16	S	>1024	R	128	S	0.5	S	>16	R	0.5	S	0.25	S	4	S	>64	R	0.5	S	0.5	S	2	I	0.125	S	64	R	0.25	S
Enterococcus lactis IMJ10-2		32	S	1024	S	64	S	0.25	S	>16	R	0.5	S	0.5	S	4	S	>64	R	0.5	S	0.5	S	1	S	16	R	32	R	0.5	S
Enterococcus lactis IMJ12-4		64	R	1024	S	256	R	0.5	S	>16	R	0.5	S	0.5	S	8	R	>64	R	0.5	S	0.5	S	2	I	0.125	S	256	R	1	R
Enterococcus lactis 13-1		32	S	>1024	R	128	S	0.5	S	>16	R	0.25	S	0.5	S	4	S	>64	R	0.5	S	0.5	S	2	I	8	R	64	R	0.25	S
Enterococcus lactis 13-3		64	R	>1024	R	64	S	0.5	S	>16	R	0.5	S	0.5	S	0.125	S	>64	R	0.25	S	0.5	S	2	I	8	R	64	R	0.25	S
Enterococcus lactis 13-4		16	S	>1024	R	128	S	0.5	S	>16	R	0.5	S	0.5	S	8	R	64	R	0.5	S	0.5	S	1	S	0.125	S	32	R	0.25	S
Enterococcus lactis 2-2		32	S	>1024	R	128	S	0.5	S	>16	R	1	S	1	S	8	R	>64	R	1	S	0.5	S	0.5	S	0.125	S	32	R	0.25	S
Enterococcus lactis 2-3		32	S	>1024	R	128	S	1	S	>16	R	0.5	S	16	R	8	R	>64	R	0.5	S	0.5	S	1	S	0.125	S	32	R	0.25	S
Enterococcus lactis 5-1		16	S	>1024	R	128	S	0.5	S	>16	R	0.25	S	8	R	8	R	>64	R	0.5	S	0.5	S	2	I	0.125	S	128	R	0.125	S
Enterococcus lactis 5-4		32	S	>1024	R	128	S	8	R	>16	R	1	S	>128	R	8	R	>64	R	0.5	S	0.5	S	1	S	8	R	64	R	32	R
Enterococcus lactis 6-1		32	S	>1024	R	128	S	0.5	S	>16	R	0.5	S	0.5	S	8	R	>64	R	0.5	S	0.5	S	2	I	0.125	S	64	R	0.125	S
Enterococcus lactis 6-2		32	S	>1024	R	128	S	0.5	S	>16	R	0.5	S	0.5	S	8	R	>64	R	0.5	S	0.5	S	2	I	0.125	S	128	R	0.125	S
Enterococcus lactis 6-4		16	S	>1024	R	128	S	0.5	S	>16	R	0.25	S	0.5	S	8	R	>64	R	0.5	S	0.5	S	2	I	0.125	S	64	R	0.25	S
Enterococcus lactis 7-1		16	S	>1024	R	64	S	0.5	S	>16	R	0.25	S	0.5	S	8	R	>64	R	0.5	S	0.5	S	2	I	0.125	S	32	R	0.25	S
Enterococcus lactis 7-4		32	S	>1024	R	128	S	8	R	16	R	0.5	S	>128	R	8	R	>64	R	0.5	S	0.5	S	2	I	0.125	S	128	R	0.25	S
Enterococcus lactis 9-1		16	S	1024	R	64	S	8	R	0.032	S	1	S	128	R	8	R	>64	R	0.25	S	0.5	S	2	I	4	R	64	R	0.25	S
Enterococcus lactis 9-2		16	S	>1024	R	128	S	0.5	S	>16	R	1	S	0.5	S	8	R	>64	R	1	S	0.5	S	1	S	16	R	64	R	0.5	S
Enterococcus lactis 9-3		16	S	>1024	R	128	S	2	S	>16	R	1	S	0.5	S	8	R	>64	R	0.032	S	0.5	S	2	I	4	R	256	R	0.25	S
Enterococcus lactis 9-4		32	S	>1024	R	128	S	4	S	>16	R	2	S	64	R	>8	R	>64	R	0.5	S	1	S	2	I	16	R	64	R	0.25	S
Enterococcus lactis 15-3		>256	R	>1024	R	256	R	64	R	>16	R	0.125	S	0.5	S	8	R	>64	R	0.25	S	1	S	4	R	32	R	>256	R	1	R
Enterococcus lactis 15-4		32	S	1024	R	128	S	1	S	>16	R	1	S	0.5	S	8	R	>64	R	0.5	S	0.5	S	2	I	16	R	128	R	0.25	S
Enterococcus lactis 16-3		32	S	>1024	R	64	S	0.5	S	>16	R	1	S	0.5	S	8	R	>64	R	1	S	1	S	1	S	8	R	128	R	0.5	S
Enterococcus lactis 17-3		32	S	1024	R	128	S	0.5	S	>16	R	1	S	0.5	S	8	R	>64	R	0.5	S	1	S	1	S	32	R	64	R	0.25	S
Enterococcus lactis 18-1		16	S	1024	R	256	R	0.5	S	>16	R	1	S	0.5	S	8	R	>64	R	0.032	S	0.5	S	2	I	0.125	S	128	R	0.5	S
Enterococcus lactis 18-3		32	S	>1024	R	128	S	0.5	S	>16	R	1	S	0.5	S	8	R	>64	R	0.5	S	1	S	2	I	0.5	S	128	R	0.5	S
Enterococcus lactis 19-3		64	R	>1024	R	>256	R	16	R	>16	R	2	S	0.5	S	8	R	>64	R	0.5	S	1	S	4	R	16	R	>256	R	0.25	S
Enterococcus lactis 20-2		64	R	>1024	R	>256	R	16	R	>16	R	1	S	0.5	S	8	R	>64	R	0.5	S	1	S	2	I	16	R	>256	R	0.5	S
Enterococcus lactis 20-3		>256	R	>1024	R	256	R	32	R	>16	R	1	S	>128	R	8	R	>64	R	1	S	1	S	16	R	16	R	>256	R	32	R
Enterococcus lactis BL5-2		32	S	>1024	R	256	R	0.5	S	>16	R	0.5	S	1	S	8	R	>64	R	1	S	1	S	1	S	2	I	64	R	0.125	S
Enterococcus lactis BL1-11		32	S	>1024	R	128	S	0.5	S	>16	R	0.5	S	0.5	S	8	R	>64	R	0.5	S	0.5	S	0.25	S	0.125	S	64	R	0.125	S
Enterococcus lactis BL26-7		32	S	1024	S	64	S	0.5	S	>16	R	0.5	S	0.5	S	8	R	>64	R	0.25	S	0.5	S	1	S	16	R	32	R	0.125	S
Enterococcus lactis BL4-13		32	S	1024	S	256	R	1	S	>16	R	0.25	S	1	S	4	S	>64	R	1	S	0.5	S	2	I	2	I	128	R	0.25	S
Enterococcus lactis BL25-6		16	S	>1024	R	128	S	0.5	S	>16	R	0.5	S	0.5	S	4	S	>64	R	0.5	S	0.5	S	1	S	64	R	32	R	0.25	S
Enterococcus lactis BL2-16		2	S	128	S	128	S	32	R	>16	R	2	S	>128	R	0.064	S	>64	R	0.125	S	1	S	16	R	1	S	8	S	16	R
Enterococcus lactis BL3-14		32	S	1024	S	128	S	0.5	S	>16	R	0.5	S	0.5	S	>8	R	>64	R	0.5	S	0.5	S	0.5	S	2	I	64	R	0.125	S
The antimicrobial susceptibilities for ampicillin, vancomycin, gentamicin, kanamycin, streptomycin, erythromycin, clindamycin, tetracycline, and chloramphenicol were performed according to the guidance of the European Food Safety Authority (EFSA)
"S" means "susceptible", a bacterial strain is defined as susceptible when it is inhibited at a concentration of a specific antimicrobial equal or lower than the established cut-off value (S ≤x mg/L)
"R" means "resistant", a bacterial strain is defined as resistant when it is not inhibited at a concentration of a specific antimicrobial higher than the established cut-off value (R > x)
The antimicrobial susceptibilities for quinupristin-dalfopristin, linezolid, ciprofloxacin, and rifampicin were performed according to the guidance of the Clinical and Laboratory Standard Institute (CLSI, 2017)
"S" means "susceptible", the “susceptible” category implies that isolates are inhibited by the usually achievable concentrations of antimicrobial agent when the dosage recommended to treat the site of infection in used.
"I" means "intermediate", the “intermediate” category includes isolates with antimicrobial agent MICs that approach usually attainable blood and tissue levels, and for which response rates may be lower than for susceptible isolates.
"R" means "resistant", the “resistant” category implied that isolates are not inhibited by the usually achievable concentrations of the agent with normal dosage schedules, and/or that demonstrate MICs that fall in the range where specific microbial resistance mechanisms are likely, ant clinical efficacy of the agent against the isolates has not been reliably shown in treatment studies
