# Supplementary material for: Safety assessment of Enterococcus lactis based on comparative genomics and phenotypic analysis
Source: Front Microbiol. 2023 May 22;14:1196558. doi: 10.3389/fmicb.2023.1196558 (PMC10239811; doi:10.3389/fmicb.2023.1196558)
Supplement: Supplementary file 3 [file Table_3.xlsx]

## Sheet: Sheet1
Table S3. Potential antibiotic resistance genes identified in 60 Enterococcus lactis isolates by Scoary analysis
Associated antibiotic	Gene	KO	KO gene name	Definition	Number_pos_present_in	Number_neg_present_in	Number_pos_not_present_in	Number_neg_not_present_in	Naive_p	Benjamini_H_p	Empirical_p
Chloramphenicol	agaS	K02082	agaS	D-galactosamine 6-phosphate deaminase/isomerase [EC:3.5.99.-]	7	4	49	0	0.000676736	0.0141239	0.00899101
Chloramphenicol	chvE	K10546	chvE	putative multiple sugar transport system substrate-binding protein	39	0	17	4	0.0122735	0.0492607	0.026973
Chloramphenicol	dasA	K02027	ABC.MS.S	multiple sugar transport system substrate-binding protein	54	0	2	4	3.08e-05	0.00194891	0.014985
Chloramphenicol	focA	K21993	fdhC	formate transporter	16	4	40	0	0.00993571	0.0410861	0.038961
Chloramphenicol	gpmA_4	K01834	PGAM,gpmA	2,3-bisphosphoglycerate-dependent phosphoglycerate mutase [EC:5.4.2.11]	15	4	41	0	0.00794857	0.0410861	0.023976
Chloramphenicol	group_1	-	-	-	10	4	46	0	0.00205276	0.0211002	0.00899101
Chloramphenicol	group_1040	-	-	-	42	0	14	4	0.00627518	0.0352284	0.012987
Chloramphenicol	group_1096	-	-	-	17	4	39	0	0.0122735	0.0492607	0.042957
Chloramphenicol	group_1169	-	-	-	9	4	47	0	0.00146626	0.0211002	0.013986
Chloramphenicol	group_1220	-	-	-	4	4	52	0	0.00014355	0.00454746	0.023976
Chloramphenicol	group_1519	-	-	-	45	0	11	4	0.00279922	0.0211002	0.00899101
Chloramphenicol	group_155	-	-	-	16	4	40	0	0.00993571	0.0410861	0.032967
Chloramphenicol	group_1593	-	-	-	40	0	16	4	0.00993571	0.0410861	0.02997
Chloramphenicol	group_1616	-	-	-	16	4	40	0	0.00993571	0.0410861	0.020979
Chloramphenicol	group_1626	-	-	-	17	4	39	0	0.0122735	0.0492607	0.042957
Chloramphenicol	group_1630	-	-	-	12	4	44	0	0.0037323	0.022675	0.015984
Chloramphenicol	group_1631	-	-	-	13	4	43	0	0.0048807	0.0288612	0.017982
Chloramphenicol	group_1669	-	-	-	6	4	50	0	0.00043065	0.0100523	0.00699301
Chloramphenicol	group_1709	-	-	-	48	0	8	4	0.0010151	0.0197889	0.011988
Chloramphenicol	group_1735	-	-	-	4	4	52	0	0.00014355	0.00454746	0.047952
Chloramphenicol	group_1754	K00917	lacC	tagatose 6-phosphate kinase [EC:2.7.1.144]	1	4	55	0	1.03e-05	0.00113686	0.00499501
Chloramphenicol	group_1767	-	-	-	15	4	41	0	0.00794857	0.0410861	0.018981
Chloramphenicol	group_1773	K02821	ulaC,sgaA	ascorbate PTS system EIIA or EIIAB component [EC:2.7.1.194]	10	4	46	0	0.00205276	0.0211002	0.023976
Chloramphenicol	group_1837	-	-	-	15	4	41	0	0.00794857	0.0410861	0.011988
Chloramphenicol	group_1907	K02027	ABC.MS.S	multiple sugar transport system substrate-binding protein	5	4	51	0	0.00025839	0.00654834	0.00499501
Chloramphenicol	group_1992	-	-	-	54	0	2	4	3.08e-05	0.00194891	0.038961
Chloramphenicol	group_1993	-	-	-	51	0	5	4	0.00025839	0.00654834	0.013986
Chloramphenicol	group_2066	K25673	ytcQ	polygalacturonan/rhamnogalacturonan transport system substrate-binding protein	10	4	46	0	0.00205276	0.0211002	0.00699301
Chloramphenicol	group_2113	-	-	-	16	4	40	0	0.00993571	0.0410861	0.025974
Chloramphenicol	group_2114	-	-	-	16	4	40	0	0.00993571	0.0410861	0.025974
Chloramphenicol	group_2123	-	-	-	10	4	46	0	0.00205276	0.0211002	0.00999001
Chloramphenicol	group_2153	-	-	-	12	4	44	0	0.0037323	0.022675	0.015984
Chloramphenicol	group_2166	-	-	-	41	0	15	4	0.00794857	0.0410861	0.01998
Chloramphenicol	group_2192	-	-	-	6	4	50	0	0.00043065	0.0100523	0.015984
Chloramphenicol	group_2199	-	-	-	2	4	54	0	3.08e-05	0.00194891	0.034965
Chloramphenicol	group_2222	K06909	xtmB	phage terminase large subunit	15	4	41	0	0.00794857	0.0410861	0.025974
Chloramphenicol	group_2244	-	-	-	8	4	48	0	0.0010151	0.0197889	0.00599401
Chloramphenicol	group_2273	-	-	-	4	4	52	0	0.00014355	0.00454746	0.047952
Chloramphenicol	group_2275	-	-	-	4	4	52	0	0.00014355	0.00454746	0.047952
Chloramphenicol	group_2277	-	-	-	2	4	54	0	3.08e-05	0.00194891	0.043956
Chloramphenicol	group_2278	-	-	-	2	4	54	0	3.08e-05	0.00194891	0.043956
Chloramphenicol	group_2279	-	-	-	4	4	52	0	0.00014355	0.00454746	0.047952
Chloramphenicol	group_2280	-	-	-	4	4	52	0	0.00014355	0.00454746	0.047952
Chloramphenicol	group_2281	-	-	-	4	4	52	0	0.00014355	0.00454746	0.047952
Chloramphenicol	group_2295	-	-	-	11	4	45	0	0.00279922	0.0211002	0.010989
Chloramphenicol	group_2312	K02795	manY	mannose PTS system EIIC component	6	3	50	1	0.00904365	0.0410861	0.034965
Chloramphenicol	group_2313	K01183	E3.2.1.14	chitinase [EC:3.2.1.14]	16	4	40	0	0.00993571	0.0410861	0.014985
Chloramphenicol	group_2314	-	-	-	16	4	40	0	0.00993571	0.0410861	0.014985
Chloramphenicol	group_2316	-	-	-	12	4	44	0	0.0037323	0.022675	0.00699301
Chloramphenicol	group_2320	-	-	-	5	4	51	0	0.00025839	0.00654834	0.00999001
Chloramphenicol	group_2322	-	-	-	3	4	53	0	7.18e-05	0.00374497	0.003996
Chloramphenicol	group_2323	-	-	-	3	4	53	0	7.18e-05	0.00374497	0.003996
Chloramphenicol	group_2332	-	-	-	1	3	55	1	0.000461411	0.0106304	0.002997
Chloramphenicol	group_2335	K02004	ABC.CD.P	putative ABC transport system permease protein	9	4	47	0	0.00146626	0.0211002	0.012987
Chloramphenicol	group_2382	-	-	-	2	4	54	0	3.08e-05	0.00194891	0.002997
Chloramphenicol	group_2418	-	-	-	44	0	12	4	0.0037323	0.022675	0.013986
Chloramphenicol	group_2420	-	-	-	15	4	41	0	0.00794857	0.0410861	0.011988
Chloramphenicol	group_2508	-	-	-	52	0	4	4	0.00014355	0.00454746	0.00699301
Chloramphenicol	group_2804	-	-	-	52	0	4	4	0.00014355	0.00454746	0.00899101
Chloramphenicol	group_2805	-	-	-	14	4	42	0	0.00627518	0.0352284	0.018981
Chloramphenicol	group_2808	-	-	-	13	4	43	0	0.0048807	0.0288612	0.017982
Chloramphenicol	group_2942	-	-	-	2	4	54	0	3.08e-05	0.00194891	0.034965
Chloramphenicol	group_2943	-	-	-	2	4	54	0	3.08e-05	0.00194891	0.034965
Chloramphenicol	group_2972	K07474	xtmA	phage terminase small subunit	15	4	41	0	0.00794857	0.0410861	0.025974
Chloramphenicol	group_2988	-	-	-	14	4	42	0	0.00627518	0.0352284	0.026973
Chloramphenicol	group_2996	-	-	-	12	4	44	0	0.0037323	0.022675	0.027972
Chloramphenicol	group_3	-	-	-	4	3	52	1	0.00387585	0.0234667	0.003996
Chloramphenicol	group_3025	-	-	-	4	4	52	0	0.00014355	0.00454746	0.047952
Chloramphenicol	group_3030	-	-	-	2	4	54	0	3.08e-05	0.00194891	0.043956
Chloramphenicol	group_3031	-	-	-	4	4	52	0	0.00014355	0.00454746	0.047952
Chloramphenicol	group_305	-	-	-	9	4	47	0	0.00146626	0.0211002	0.017982
Chloramphenicol	group_3090	K02793	manXa	mannose PTS system EIIA component [EC:2.7.1.191]	7	4	49	0	0.000676736	0.0141239	0.00899101
Chloramphenicol	group_3138	-	-	-	9	4	47	0	0.00146626	0.0211002	0.010989
Chloramphenicol	group_3162	-	-	-	4	4	52	0	0.00014355	0.00454746	0.00899101
Chloramphenicol	group_3181	-	-	-	0	4	56	0	2.05e-06	0.000606328	0.014985
Chloramphenicol	group_3182	-	-	-	0	4	56	0	2.05e-06	0.000606328	0.014985
Chloramphenicol	group_3183	-	-	-	0	4	56	0	2.05e-06	0.000606328	0.014985
Chloramphenicol	group_3184	K00344	qor,CRYZ	NADPH:quinone reductase [EC:1.6.5.5]	0	4	56	0	2.05e-06	0.000606328	0.014985
Chloramphenicol	group_3185	-	-	-	0	4	56	0	2.05e-06	0.000606328	0.014985
Chloramphenicol	group_3186	-	-	-	0	4	56	0	2.05e-06	0.000606328	0.014985
Chloramphenicol	group_3233	-	-	-	14	4	42	0	0.00627518	0.0352284	0.027972
Chloramphenicol	group_3310	-	-	-	50	0	6	4	0.00043065	0.0100523	0.016983
Chloramphenicol	group_3311	-	-	-	54	0	2	4	3.08e-05	0.00194891	0.038961
Chloramphenicol	group_3379	-	-	-	14	4	42	0	0.00627518	0.0352284	0.020979
Chloramphenicol	group_3385	-	-	-	13	4	43	0	0.0048807	0.0288612	0.017982
Chloramphenicol	group_3712	K02530	lacR	DeoR family transcriptional regulator, lactose phosphotransferase system repressor	17	4	39	0	0.0122735	0.0492607	0.018981
Chloramphenicol	group_3889	-	-	-	4	4	52	0	0.00014355	0.00454746	0.047952
Chloramphenicol	group_4128	K02796	manZ	mannose PTS system EIID component	7	4	49	0	0.000676736	0.0141239	0.00899101
Chloramphenicol	group_4132	K24967	nagR	GntR family transcriptional regulator, N-acetylglucosamine utilization regulator	7	4	49	0	0.000676736	0.0141239	0.00899101
Chloramphenicol	group_4354	K07166	K07166	ACT domain-containing protein	16	4	40	0	0.00993571	0.0410861	0.035964
Chloramphenicol	group_4355	K09157	K09157	uncharacterized protein	16	4	40	0	0.00993571	0.0410861	0.035964
Chloramphenicol	group_519	-	-	-	41	0	15	4	0.00794857	0.0410861	0.013986
Chloramphenicol	group_598	-	-	-	50	0	6	4	0.00043065	0.0100523	0.002997
Chloramphenicol	group_599	-	-	-	9	4	47	0	0.00146626	0.0211002	0.00799201
Chloramphenicol	group_662	-	-	-	41	0	15	4	0.00794857	0.0410861	0.00899101
Chloramphenicol	group_687	-	-	-	44	0	12	4	0.0037323	0.022675	0.020979
Chloramphenicol	group_889	K02760	celA,chbB	cellobiose PTS system EIIB component [EC:2.7.1.196 2.7.1.205]	15	4	41	0	0.00794857	0.0410861	0.022977
Chloramphenicol	group_903	K07486	K07486	transposase	40	0	16	4	0.00993571	0.0410861	0.014985
Chloramphenicol	group_948	-	-	-	15	4	41	0	0.00794857	0.0410861	0.00999001
Chloramphenicol	kynB	-	-	-	6	4	50	0	0.00043065	0.0100523	0.00899101
Chloramphenicol	lacA_2	K01819	E5.3.1.26,lacA,lacB	galactose-6-phosphate isomerase [EC:5.3.1.26]	17	4	39	0	0.0122735	0.0492607	0.018981
Chloramphenicol	lacB_2	K01819	E5.3.1.26,lacA,lacB	galactose-6-phosphate isomerase [EC:5.3.1.26]	17	4	39	0	0.0122735	0.0492607	0.018981
Chloramphenicol	lacC_4	K00917	lacC	tagatose 6-phosphate kinase [EC:2.7.1.144]	17	4	39	0	0.0122735	0.0492607	0.018981
Chloramphenicol	lacD_2	K01635	lacD	tagatose 1,6-diphosphate aldolase [EC:4.1.2.40]	17	4	39	0	0.0122735	0.0492607	0.018981
Chloramphenicol	lacD2_1	K01635	lacD	tagatose 1,6-diphosphate aldolase [EC:4.1.2.40]	7	4	49	0	0.000676736	0.0141239	0.00899101
Chloramphenicol	lacE_3	K02788	lacE	lactose PTS system EIICB component [EC:2.7.1.207]	17	4	39	0	0.0122735	0.0492607	0.018981
Chloramphenicol	lacF_4	K02025	ABC.MS.P	multiple sugar transport system permease protein	52	0	4	4	0.00014355	0.00454746	0.00599401
Chloramphenicol	lacF_5	K02786	lacF	lactose PTS system EIIA component [EC:2.7.1.207]	17	4	39	0	0.0122735	0.0492607	0.018981
Chloramphenicol	lacG_3	K01220	E3.2.1.85,lacG	6-phospho-beta-galactosidase [EC:3.2.1.85]	17	4	39	0	0.0122735	0.0492607	0.018981
Chloramphenicol	lacX_2	-	-	-	17	4	39	0	0.0122735	0.0492607	0.018981
Chloramphenicol	levE_1	-	-	-	7	4	49	0	0.000676736	0.0141239	0.00899101
Chloramphenicol	lipO	K25673	ytcQ	polygalacturonan/rhamnogalacturonan transport system substrate-binding protein	42	0	14	4	0.00627518	0.0352284	0.024975
Chloramphenicol	lsrR	-	-	-	13	4	43	0	0.0048807	0.0288612	0.025974
Chloramphenicol	mepA	-	-	-	10	4	46	0	0.00205276	0.0211002	0.023976
Chloramphenicol	mntH_2	K03322	mntH	manganese transport protein	15	4	41	0	0.00794857	0.0410861	0.018981
Chloramphenicol	murF_2	-	-	-	16	4	40	0	0.00993571	0.0410861	0.014985
Chloramphenicol	pfkB	K25602	tagK	D-tagatose-1-phosphate kinase [EC:2.7.1.234]	17	4	39	0	0.0122735	0.0492607	0.031968
Chloramphenicol	pglC	K13012	wbqP	O-antigen biosynthesis protein WbqP	15	4	41	0	0.00794857	0.0410861	0.031968
Chloramphenicol	rpmA	K02899	RP-L27,MRPL27,rpmA	large subunit ribosomal protein L27	45	0	11	4	0.00279922	0.0211002	0.016983
Chloramphenicol	rspR_2	K22293	rspR	GntR family transcriptional regulator, rspAB operon transcriptional repressor	40	0	16	4	0.00993571	0.0410861	0.031968
Chloramphenicol	scrB_1	K01193	INV,sacA	beta-fructofuranosidase [EC:3.2.1.26]	41	0	15	4	0.00794857	0.0410861	0.015984
Chloramphenicol	ugl_2	K18581	ugl	unsaturated chondroitin disaccharide hydrolase [EC:3.2.1.180]	43	0	13	4	0.0048807	0.0288612	0.021978
Chloramphenicol	ycaM	-	-	-	41	0	15	4	0.00794857	0.0410861	0.021978
Vancomycin	group_2947	K08981	K08981	putative membrane protein	8	17	0	35	0.000422718	0.0468689	0.015984
Vancomycin	group_3610	-	-	-	8	17	0	35	0.000422718	0.0468689	0.015984
Vancomycin	group_3612	-	-	-	8	17	0	35	0.000422718	0.0468689	0.015984
Vancomycin	group_3613	-	-	-	8	17	0	35	0.000422718	0.0468689	0.015984
Vancomycin	group_3614	-	-	-	8	17	0	35	0.000422718	0.0468689	0.015984
Vancomycin	group_3615	-	-	-	8	17	0	35	0.000422718	0.0468689	0.015984
Vancomycin	group_3858	K21562	flp	CRP/FNR family transcriptional regulator, anaerobic regulatory protein	8	15	0	37	0.000191632	0.0468689	0.041958
Vancomycin	macB	K02004	ABC.CD.P	putative ABC transport system permease protein	8	17	0	35	0.000422718	0.0468689	0.022977
Vancomycin	nrdE2_2	K00525	E1.17.4.1A,nrdA,nrdE	ribonucleoside-diphosphate reductase alpha chain [EC:1.17.4.1]	8	17	0	35	0.000422718	0.0468689	0.022977
Vancomycin	nrdF_2	K00526	E1.17.4.1B,nrdB,nrdF	ribonucleoside-diphosphate reductase beta chain [EC:1.17.4.1]	8	17	0	35	0.000422718	0.0468689	0.022977
Vancomycin	nrdF2	K00526	E1.17.4.1B,nrdB,nrdF	ribonucleoside-diphosphate reductase beta chain [EC:1.17.4.1]	8	15	0	37	0.000191632	0.0468689	0.041958
Vancomycin	nrdI	K03647	nrdI	protein involved in ribonucleotide reduction	8	15	0	37	0.000191632	0.0468689	0.041958
Vancomycin	tpx	K11065	tpx	thioredoxin-dependent peroxiredoxin [EC:1.11.1.24]	8	15	0	37	0.000191632	0.0468689	0.041958
Vancomycin	yknX	K02005	ABC.CD.TX;	HlyD family secretion protein	8	17	0	35	0.000422718	0.0468689	0.015984
Vancomycin	yknY_2	K02003	ABC.CD.A	putative ABC transport system ATP-binding protein	8	17	0	35	0.000422718	0.0468689	0.015984
Clindamycin	group_1220	-	-	-	5	3	52	0	0.00163647	0.0380605	0.034965
Clindamycin	group_2254	-	-	-	2	3	55	0	0.000292227	0.0380605	0.020979
Clindamycin	group_2293	-	-	-	1	3	56	0	0.000116891	0.0380605	0.000999001
Clindamycin	group_3000	-	-	-	1	3	56	0	0.000116891	0.0380605	0.021978
Clindamycin	group_3782	-	-	-	1	3	56	0	0.000116891	0.0380605	0.021978
Clindamycin	group_3783	-	-	-	2	3	55	0	0.000292227	0.0380605	0.020979
Clindamycin	group_3784	-	-	-	2	3	55	0	0.000292227	0.0380605	0.020979
Clindamycin	group_3785	-	-	-	2	3	55	0	0.000292227	0.0380605	0.020979
Clindamycin	group_3786	-	-	-	2	3	55	0	0.000292227	0.0380605	0.020979
Clindamycin	group_3787	K07271	licD	lipopolysaccharide cholinephosphotransferase [EC:2.7.8.-]	2	3	55	0	0.000292227	0.0380605	0.020979
Clindamycin	group_931	-	-	-	5	3	52	0	0.00163647	0.0380605	0.00499501
Clindamycin	tarD	K00980	tagD	glycerol-3-phosphate cytidylyltransferase [EC:2.7.7.39]	2	3	55	0	0.000292227	0.0380605	0.020979
Erythromycin	group_2182	-	-	-	24	6	13	17	0.00727479	0.0303658	0.00799201
Erythromycin	group_2911	-	-	-	24	6	13	17	0.00727479	0.0303658	0.00799201
Erythromycin	group_2912	-	-	-	24	6	13	17	0.00727479	0.0303658	0.00799201
Erythromycin	group_3574	-	-	-	24	6	13	17	0.00727479	0.0303658	0.00799201
Erythromycin	group_3575	-	-	-	24	6	13	17	0.00727479	0.0303658	0.00799201
Quinupristin-dalfopristin	group_331	-	-	-	3	5	0	52	0.00163647	0.025699	0.014985
Quinupristin-dalfopristin	group_3855	-	-	-	3	5	0	52	0.00163647	0.025699	0.014985
Quinupristin-dalfopristin	group_3856	-	-	-	3	5	0	52	0.00163647	0.025699	0.014985
Rifampicin	dexB	K01215	dexB	glucan 1,6-alpha-glucosidase [EC:3.2.1.70]	23	3	14	20	0.000188234	0.00843448	0.017982
Rifampicin	group_1107	K03475	ulaA,sgaT	ascorbate PTS system EIIC component	23	3	14	20	0.000188234	0.00843448	0.021978
